# Supplementary material for: Investigation of mesalazine as an antifibrotic drug following myocardial infarction in male mice
Source: Physiol Rep. 2023 Sep 9;11(17):e15809. doi: 10.14814/phy2.15809 (PMC10492006; doi:10.14814/phy2.15809)
Supplement: Supplementary file 1 — Supplementary Table 1: Investigation of mesalazine as an antifibrotic drug following myocardial infarction in male mice [file PHY2-11-e15809-s002.xlsx]

## Sheet: Kuenzel et al. Echo data
	Supplementary Table 1 for: Investigation of mesalazine as an antifibrotic drug following myocardial infarction in male mice
	SHAM Baseline											MI BASELINE															MI + Mesa BASELINE
Animal No.	1	2	3	4	5	6	7	8				10	12	17	20	9	11	13	14	15	16	18	19				27	28	29	31	21	22	23	24	25	26	30	32
	♂	♂	♂	♂	♂	♂	♂	♂	Mean	SD		♂	♂	♂	♂	♂	♂	♂	♂	♂	♂	♂	♂	Mean	SD		♂	♂	♂	♂	♂	♂	♂	♂	♂	♂	♂	♂	Mean	SD
B-Mode
Ls [mm]	7.205	7.191	7.588	7.336	7.31	7.1	7.107	7.32	7.26963	0.158346		7.305	7.102	7.53	7.017	7.099	7.434	7.268	6.754	7.272	7.023	7.338	7.235	7.19808	0.210681		7.32	7.275	7.264	7.084	7.097	7.324	7.601	6.986	6.952	7.128	7.024	7.803	7.23817	0.254764
Ld [mm]	8.262	8.21	8.386	7.929	7.816	8.183	7.786	8.328	8.1125	0.234903		7.795	7.778	8.437	7.56	7.888	8.106	8.089	7.655	8.049	7.674	7.986	8.27	7.94058	0.263889		7.83	7.959	8.6	7.829	7.975	7.966	8.345	7.683	7.976	7.619	7.824	8.692	8.02483	0.342357
AWThd [mm]	0.329	0.429	0.454	0.378	0.403	0.403	0.605	0.426	0.428375	0.0806756		0.656	0.277	0.337	0.252	0.454	0.381	0.404	0.381	0.449	0.454	0.353	0.252	0.3875	0.111904		0.378	0.381	0.337	0.378	0.336	0.314	0.448	0.429	0.359	0.382	0.303	0.495	0.378333	0.0561982
LVIDd [mm]	4.79	4.487	4.689	4.714	4.589	4.766	4.438	4.578	4.63138	0.128905		4.387	4.841	4.693	4.866	4.639	4.215	4.73	4.283	4.706	4.575	4.741	4.766	4.62017	0.214138		4.714	4.528	4.908	4.514	4.328	4.304	4.46	4.362	4.527	4.527	4.589	4.168	4.49408	0.19565
PWThd [mm]	0.227	0.329	0.227	0.277	0.227	0.329	0.246	0.213	0.259375	0.0470256		0.379	0.178	0.225	0.203	0.303	0.292	0.248	0.224	0.17	0.178	0.277	0.203	0.24	0.0626926		0.227	0.246	0.203	0.228	0.181	0.359	0.336	0.303	0.27	0.246	0.304	0.336	0.269917	0.0572498
Area d [mm2]	15.363	14.408	16.375	16.977	15.62	16.31	15.28	15.043	15.672	0.832334		14.909	16.705	15.065	16.5	15.991	13.137	15.078	13.825	16.135	15.015	15.868	15.684	15.326	1.05501		15.397	14.806	16.923	14.438	13.062	13.055	14.807	13.619	13.888	14.08	14.589	12.535	14.2666	1.18956
AWThs [mm]	0.606	0.606	0.756	0.833	0.706	0.882	0.785	0.852	0.75325	0.106437		1.011	0.555	0.83	0.58	0.832	0.717	0.762	0.717	0.672	0.706	0.757	0.708	0.73725	0.11999		0.605	0.739	0.583	0.706	0.628	0.695	0.91	0.731	0.583	0.695	0.655	0.784	0.692833	0.0937694
LVIDs [mm]	3.707	3.455	3.505	3.681	3.454	3.328	3.496	3.227	3.48162	0.160892		3.077	3.743	3.128	3.756	3.531	3.027	3.272	3.026	3.953	3.609	3.807	3.555	3.457	0.335129		3.711	3.57	4.011	3.379	3.406	3.145	3.172	3.329	3.294	3.723	3.605	2.756	3.42508	0.328391
PWThs [mm]	0.681	0.58	0.632	0.404	0.656	0.529	0.65	0.605	0.592125	0.0899261		0.936	0.582	0.852	0.529	0.782	0.762	0.605	0.874	0.507	0.429	0.505	0.555	0.659833	0.17115		0.58	0.605	0.448	0.631	0.564	0.808	0.837	0.656	0.695	0.65	0.708	0.829	0.667583	0.116453
Area s [mm2]	8.747	8.522	8.875	9.767	8.588	8.439	9.859	7.777	8.82175	0.692851		6.702	10.271	6.835	10.415	9.005	6.499	8.036	6.679	10.851	9.344	9.4	8.729	8.56383	1.58551		10.297	9.352	10.891	8.088	7.951	6.966	6.893	7.4	7.639	9.059	8.843	5.307	8.22383	1.55914
Epi s [mm]	17.229	17.577	18.762	18.292	17.342	17.817	19.615	17.861	18.0619	0.80202		18.079	18.777	17.537	18.054	20.68	16.268	16.813	16.138	19.074	17.117	18.824	17.196	17.8798	1.31324		18.107	17.633	18.237	17.482	16.164	15.793	17.261	16.52	16.441	17.236	17.679	15.23	16.9819	0.943932
HR [bpm]	388	426	418	453	436	480	467	466	441.75	30.5883		434	424	447	442	358	453	354	437	421	448	442	461	426.75	34.9106		445	452	430	479	418	472	472	479	390	451	429	460	448.083	27.3045
RR [1/min]	85	87	82	108	67	124	63	60	84.5	22.3415		60	106	84	110	67	66	69	96	87	89	91	82	83.9167	15.9685		72	106	100	103	88	95	85	89	94	109	137	75	96.0833	17.244
BT [°C]	36.2	36.4	36.5	36.8	35.8	36	36.3	36.2	36.275	0.305894		36.6	36.4	36.1	36.9	35.2	36.1	35.6	36.9	36.6	36.7	36.9	36.5	36.375	0.537883		36.7	37	36.4	36.4	36.1	36.8	37.1	36.8	35.8	37.1	36.7	36	36.575	0.435107
BW [g]	23.5	22.1	24.4	23.5	23	25	23.1	24.8	23.675	0.991031		24.4	24.3	25.5	23.2	25.2	24	21.6	22.6	21.7	23.8	24.3	24	23.7167	1.23423		24.7	22.5	24.7	22	22.2	24.1	23.1	21.9	23.3	22.2	22.8	25.6	23.2583	1.2369
B-Mode
FAS [%]	43.0645	40.8523	45.8015	42.4692	45.0192	48.2587	35.4777	48.3015	43.6556	4.2381		55.0473	38.5154	54.6299	36.8788	43.6871	50.529	46.7038	51.689	32.7487	37.7689	40.7613	44.3446	44.442	7.3773		33.1233	36.8364	35.6438	43.9812	39.1288	46.6411	53.4477	45.6641	44.9957	35.6605	39.3858	57.6625	42.6809	7.50631
AWThF [%]	45.7096	29.2079	39.9471	54.6218	42.9178	54.3084	22.9299	50	42.4553	11.4597		35.1137	50.0901	59.3976	56.5517	45.4327	46.8619	46.9816	46.8619	33.1845	35.6941	53.3686	64.4068	47.8288	9.78062		37.5207	48.4438	42.1955	46.4589	46.4968	54.8201	50.7692	41.3133	38.422	45.036	53.7405	36.8622	45.1733	6.09677
PWThF [%]	66.6667	43.2759	64.0823	31.4356	65.3963	37.8072	62.1538	64.7934	54.4514	14.4405		59.5085	69.4158	73.5915	61.6257	61.2532	61.6798	59.0083	74.3707	66.4694	58.5082	45.1485	63.4234	62.8336	7.79382		60.8621	59.3388	54.6875	63.8669	67.9078	55.5693	59.8566	53.811	61.1511	62.1538	57.0621	59.4692	59.6447	4.025
Vol s [μl]	52.5184	51.0681	56.1196	59.7089	52.3152	49.9308	58.3899	47.4397	53.4363	4.26012		40.7984	60.7872	42.8896	60.9017	53.2721	40.2613	48.6714	37.5916	65.7571	54.6858	57.481	52.6286	51.3105	9.26492		62.8117	56.6965	65.9269	47.7462	47.0235	42.5158	43.6614	43.0803	44.2553	53.8105	51.761	34.5088	49.4832	9.08573
Vol d [μl]	105.774	98.5747	114.434	112.176	101.738	111.221	99.1417	104.398	105.932	6.08787		96.8464	108.276	105.92	103.95	105.114	88.7404	101.638	88.192	108.226	96.0209	105.602	108.089	101.384	7.27029		100.465	98.2008	121.281	94.1959	86.8079	86.6634	102.97	87.1956	92.3089	89.3963	95.1203	90.7952	95.4501	9.75346
EF [%]	50.3486	48.1935	50.959	46.7719	48.5786	55.1066	41.1046	54.559	49.4527	4.47755		57.8731	43.8592	59.5073	41.4125	49.3198	54.6303	52.1131	57.3752	39.2407	43.0481	45.568	51.3099	49.6048	6.92929		37.4793	42.2647	45.6415	49.3119	45.8303	50.9415	57.5981	50.5935	52.0574	39.8068	45.5836	61.9927	48.2584	7.05495
SV [μl]	53.2558	47.5066	58.3144	52.4666	49.423	61.2899	40.7518	56.9587	52.4959	6.58941		56.048	47.489	63.0299	43.0483	51.8421	48.4791	52.9669	50.6003	42.4685	41.3352	48.1205	55.4603	50.074	6.33132		37.6537	41.5043	55.3546	46.4498	39.7843	44.1476	59.3089	44.1153	48.0536	35.5858	43.3593	56.2864	45.967	7.54244
CO [ml/min]	20.6633	20.2378	24.3754	23.7674	21.5484	29.4191	19.0311	26.5428	23.1982	3.52283		24.3248	20.1354	28.1744	19.0273	18.5595	21.961	18.7503	22.1123	17.8792	18.5182	21.2693	25.5672	21.3566	3.24245		16.7559	18.7599	23.8025	22.2494	16.6299	20.8377	27.9938	21.1312	18.7409	16.0492	18.6011	25.8918	20.6203	3.79075
CI [ml/min/g]	879.287	915.739	998.992	1011.38	936.889	1176.77	823.857	1070.27	976.647	112.525		996.919	828.615	1104.88	820.144	736.487	915.044	868.069	978.423	823.927	778.074	875.279	1065.3	899.263	115.032		678.377	833.775	963.664	1011.34	749.092	864.634	1211.85	964.897	804.331	722.937	815.839	1011.4	886.011	151.684
	SHAM 14d post MI											MI 14d post MI															MI + Mesa 14d post MI
Animal No.	1	2	3	4	5							10	12	17	20												27	28	29	31
	♂	♂	♂	♂	♂	Mean	SD					♂	♂	♂	♂	Mean	SD										♂	♂	♂	♂	Mean	SD
B-Mode
Ls [mm]	7.552	7.743	7.264	7.523	7.117	7.4398	0.248267					7.621	7.988	8.951	7.275	7.95875	0.722727										7.572	7.657	8.863	8.062	8.0385	0.589779
Ld [mm]	8.381	8.454	8.213	8.041	7.874	8.1926	0.239128					8.112	8.303	9.153	7.701	8.31725	0.611166										7.693	7.926	8.918	8.18	8.17925	0.531139
AWThd [mm]	0.404	0.359	0.631	0.378	0.515	0.4574	0.114339					0.063	0.089	0.092	0.048	0.073	0.0211503										0.119	0.062	0.094	0.071	0.0865	0.0220964
LVIDd [mm]	4.891	4.259	4.437	4.741	4.307	4.527	0.276865					5.773	5.995	6.879	6.048	6.17375	0.485023										6.667	5.632	6.581	6.178	6.2645	0.472482
PWThd [mm]	0.227	0.269	0.403	0.304	0.336	0.3078	0.0669081					0.504	0.393	0.381	0.374	0.413	0.0611719										0.282	0.345	0.223	0.397	0.31175	0.075575
Area d [mm2]	17.094	14.066	15.274	16.521	14.087	15.4084	1.38251					26.77	24.852	31.301	26.178	27.2752	2.80107										35.568	21.834	30.883	29.618	29.4757	5.70124
AWThs [mm]	0.732	0.516	0.908	0.832	0.941	0.7858	0.17091					0.089	0.112	0.123	0.104	0.107	0.0143062										0.138	0.1	0.164	0.1	0.1255	0.0271063
LVIDs [mm]	3.733	3.676	3.303	3.659	3.138	3.5018	0.264756					5.21	5.746	6.4	5.718	5.7685	0.487774										6.614	5.019	6.327	5.768	5.932	0.70276
PWThs [mm]	0.529	0.65	0.681	0.63	0.607	0.6194	0.0573786					0.786	0.588	0.593	0.575	0.6355	0.10062										0.42	0.468	0.318	0.524	0.4325	0.087367
Area s [mm2]	10.411	9.258	7.752	9.105	7.092	8.7236	1.31192					20.478	21.292	27.034	22.864	22.917	2.91787										32.153	16.709	26.627	25.301	25.1975	6.38978
Epi s [mm]	19.576	16.256	18.926	19.748	16.952	18.2916	1.58992					28.791	27.993	34.275	30.372	30.3577	2.79236										39.398	23.574	34.543	32.869	32.596	6.62141
HR [bpm]	403	433	411	400	386	406.6	17.3003					380	466	551	350	436.75	90.6546										508	364	508	520	475	74.2159
RR [1/min]	70	56	72	80	71	69.8	8.67179					50	66	60	90	66.5	17										65	98	77	89	82.25	14.3614
BT [°C]	36.5	35.1	35.6	35.7	35.8	35.74	0.502991					35.4	36.1	35.6	34.6	35.425	0.623832										35.3	35.2	35.2	35.7	35.35	0.238048
BW [g]	24.9	24.2	25.5	26.2	24.3	25.02	0.840833					26.7	25.6	26.8	24.6	25.925	1.03722										26	24.3	24.3	25	24.9	0.804156
B-Mode
FAS [%]	39.0956	34.1817	49.2471	44.8883	49.6557	43.4137	6.69031					23.5039	14.3248	13.6322	12.6595	16.0301	5.02916										9.60133	23.4726	13.781	14.5756	15.3576	5.83336
AWThF [%]	44.8087	30.4264	30.5066	54.5673	45.271	41.116	10.4722					29.2135	20.5357	25.2033	53.8462	32.1997	14.8603										13.7681	38	42.6829	29	30.8628	11.0267
PWThF [%]	57.0888	58.6154	40.8223	51.746	44.6458	50.5837	7.72527					35.8779	33.1633	35.7504	34.9565	34.937	1.25079										32.8571	26.2821	29.8742	24.2366	28.3125	3.82222
Vol s [μl]	65.5199	59.7372	46.9254	57.0808	42.0615	54.265	9.58308					130.052	141.734	201.651	138.613	153.013	32.7996										202.885	106.617	196.663	169.981	169.036	43.9924
Vol d [μl]	119.387	99.095	104.538	110.704	92.4342	105.232	10.3953					180.965	171.955	238.748	167.997	189.917	33.0037										228.021	144.214	229.512	201.896	200.911	39.8686
EF [%]	45.1199	39.7172	55.1115	48.4386	54.4958	48.5766	6.48457					28.134	17.5752	15.5382	17.4909	19.6846	5.71103										11.0232	26.0698	14.3128	15.8079	16.8034	6.49287
SV [μl]	53.8675	39.3577	57.6124	53.6237	50.3727	50.9668	6.97782					50.9128	30.2214	37.0973	29.3843	36.9039	9.95804										25.1351	37.5962	32.8496	31.9155	31.8741	5.13518
CO [ml/min]	21.7086	17.0419	23.6787	21.4495	19.4439	20.6645	2.52016					19.3469	14.0832	20.4406	10.2845	16.0388	4.73482										12.7686	13.685	16.6876	16.5961	14.9343	2.00717
CI [ml/min/g]	871.831	704.211	928.576	818.683	800.159	824.692	83.9161					724.602	550.124	762.709	418.07	613.876	160.017										491.101	563.17	686.732	663.842	601.211	90.9355
	SHAM 28d post MI											MI 28d post MI															MI + Mesa 28d post MI
Animal No.	1	3	4	5								10	12	17	20												27	28	29	31
	♂	♂	♂	♂	Mean	SD						♂	♂	♂	♂	Mean	SD										♂	♂	♂	♂	Mean	SD
B-Mode
Ls [mm]	6.911	7.667	7.307	7.364	7.31225	0.310674						8.072	7.779	8.565	7.156	7.893	0.588725										8.128	7.657	9.228	8.027	8.26	0.67635
Ld [mm]	8.18	8.382	8.359	8.246	8.29175	0.0953043						8.541	7.811	9.306	7.718	8.344	0.739418										8.256	7.926	9.301	8.131	8.4035	0.613603
AWThd [mm]	0.314	0.555	0.58	0.588	0.50925	0.130923						0.177	0.064	0.062	0.124	0.10675	0.0549629										0.152	0.043	0.102	0.101	0.0995	0.0445608
LVIDd [mm]	4.841	4.765	4.44	4.469	4.62875	0.203929						5.921	6.205	6.758	6.015	6.22475	0.374613										6.861	5.976	7.087	6.196	6.53	0.528609
PWThd [mm]	0.269	0.354	0.354	0.42	0.34925	0.061889						0.374	0.348	0.321	0.33	0.34325	0.023372										0.23	0.349	0.339	0.525	0.36075	0.122045
Area d [mm2]	16.845	16.751	15.177	16.806	16.3948	0.812749						26.778	27.678	29.919	25.19	27.3912	1.97428										37.552	24.245	34.544	31.809	32.0375	5.69993
AWThs [mm]	0.762	0.984	0.933	0.765	0.861	0.114499						0.199	0.089	0.081	0.194	0.14075	0.0644897										0.195	0.064	0.127	0.128	0.1285	0.0534945
LVIDs [mm]	3.631	3.53	3.405	3.819	3.59625	0.17492						5.665	5.615	6.236	5.563	5.76975	0.313611										6.753	5.285	6.845	6.117	6.25	0.720173
PWThs [mm]	0.674	0.908	0.857	0.539	0.7445	0.169891						0.435	0.601	0.76	0.539	0.58375	0.136003										0.255	0.474	0.432	0.572	0.43325	0.132523
Area s [mm2]	9.042	8.483	8.809	9.645	8.99475	0.490391						23.075	21.988	25.483	21.934	23.12	1.6607										34.088	17.65	33.58	26.718	28.009	7.6804
Epi s [mm]	19.093	21.513	22.059	20.146	20.7028	1.34129						29.53	29.053	35.138	29.436	30.7893	2.9065										40.582	23.828	40.121	32.332	34.2157	7.89208
HR [bpm]	360	468	470	358	414	63.519						441	437	423	412	428.25	13.301										511	392	504	529	484	62.2308
RR [1/min]	68	66	112	54	75	25.4296						98	68	95	85	86.5	13.5277										82	88	88	82	85	3.4641
BT [°C]	35.1	36.2	36.6	35.2	35.775	0.741058						36.1	35.7	35.3	36	35.775	0.359398										36.6	36.2	35.4	36.1	36.075	0.499166
BW [g]	25.4	26.9	26.6	26.1	26.25	0.655744						28.3	26.9	27.8	25.3	27.075	1.31751										27.8	25.9	27.3	26.8	26.95	0.81035
B-Mode
FAS [%]	46.3224	49.3582	41.9582	42.6098	45.0622	3.4493						13.8285	20.5578	14.8267	12.9258	15.5347	3.43758										9.22454	27.2015	2.79064	16.0049	13.8054	10.434
AWThF [%]	58.7927	43.5976	37.8349	23.1373	40.8406	14.7458						11.0553	28.0899	23.4568	36.0825	24.6711	10.4686										22.0513	32.8125	19.685	21.0937	23.9106	6.01362
PWThF [%]	60.089	61.0132	58.6931	22.0779	50.4683	18.9509						14.023	42.0965	57.7632	38.7755	38.1645	18.0993										9.80392	26.3713	21.5278	8.21678	16.4799	8.87259
Vol s [μl]	52.0744	54.1993	53.6395	59.1882	54.7753	3.07626						155.218	142.537	181.885	130.8	152.61	21.9163										230.889	112.622	258.23	178.721	195.116	64.1281
Vol d [μl]	114.827	117.006	105.72	115.485	113.26	5.10822						190.592	180.161	232.022	162.014	191.197	29.6676										258.358	160.138	267.745	215.532	225.443	49.1113
EF [%]	54.6496	53.6781	49.2629	48.7483	51.5847	3.01174						18.5603	20.8833	21.6087	19.2662	20.0796	1.40877										10.6319	29.6722	3.5536	17.0792	15.2342	11.0977
SV [μl]	62.7524	62.8064	52.081	56.2971	58.4842	5.24988						35.3746	37.6235	50.1369	31.2139	38.5872	8.14475										27.4684	47.5165	9.51459	36.8113	30.3277	16.1127
CO [ml/min]	22.5909	29.3934	24.4781	20.1544	24.1542	3.91565						15.6002	16.4415	21.2079	12.8601	16.5274	3.47482										14.0363	18.6265	4.79535	19.4732	14.2328	6.72979
CI [ml/min/g]	889.404	1092.69	920.228	772.197	918.63	132.409						551.243	611.207	762.875	508.306	608.408	111.29										504.904	719.169	175.654	726.612	531.585	258.6
HW [g]	0.1414	0.163	0.135	0.128	0.14185	0.0130984						0.213	0.233	0.201	0.1946	0.2104	0.0146246										0.293	0.162	0.282	0.228	0.24125	0.0519489
HW/BW	0.00556693	0.00605948	0.00507519	0.00490421	0.00540145	0.000451131						0.0075265	0.00866171	0.00723022	0.0076917	0.00777753	0.000536589										0.0105396	0.00625483	0.0103297	0.00850746	0.00890788	0.00172358
HW/Tibia Length [g/cm]	0.108769	0.1304	0.117391	0.0927536	0.112329	0.0136753						0.152143	0.172593	0.157031	0.149692	0.157865	0.00890411										0.266364	0.14087	0.2256	0.19	0.205708	0.046167
